# Supplementary material for: Long-Term Antibody Response against SARS-CoV-2 in Health Care Workers: Effectiveness of Homologous and Heterologous Regimens and Their Relation to Systemic Vaccine-Associated Symptoms
Source: Vaccines (Basel). 2022 Sep 23;10(10):1599. doi: 10.3390/vaccines10101599 (PMC9611514; doi:10.3390/vaccines10101599)
Supplement: Supplementary file 1 [file vaccines-10-01599-s001.zip]

Archive with 1 entries (1 files):
- vaccines-1908308-supplementary.pdf
